# Supplementary material for: Lipocalin-type prostaglandin D synthase regulates light-induced phase advance of the central circadian rhythm in mice
Source: Commun Biol. 2020 Oct 8;3:557. doi: 10.1038/s42003-020-01281-w (PMC7544906; doi:10.1038/s42003-020-01281-w)
Supplement: Supplementary file 3 — Supplementary Data 1 [file 42003_2020_1281_MOESM3_ESM.xlsx]

## Sheet: Fig.1
Fig. 1c						Fig. 1d
CT21						CT15
Per1	Light -		Light +			Per1	Light -		Light +
	Wild-type	PACAP-KO	Wild-type	PACAP-KO			Wild-type	PACAP-KO	Wild-type	PACAP-KO
1	1.05206	0.74421	1.76995	1.76366		1	1.24613	3.0387	4.65233	9.81477
2	1.62869	0.493189	2.8953	3.49723		2	0.585993	2.09719	3.66028	8.20188
3	0.389369	0.957412	1.14212	1.18351		3	1.1991	2.4588	9.27248	17.0412
4	0.773628	0.672549	1.46989	1.39012		4	0.969931	2.43759	6.24177	13.1953
5	1.15626	1.03005	2.94785	1.57267		5		1.53045		5.75157
ave.	1	0.779482	2.04502	1.88144		ave.	1.00029	2.31255	5.95672	10.8009
mean ± SEM	0.205729	0.097233	0.371466	0.41524		mean ± SEM	0.1507	0.247223	1.22646	1.97355
CT21
Prok2	Light -		Light +
	Wild-type	PACAP-KO	Wild-type	PACAP-KO
1	0.00697029	0.151295	7.98578	8.02741
2	4.51565	0.346022	11.0229	34.2952
3	0.518686	1.93715	1.02132	22.1224
4	0.464237	0.345662	8.9596	5.14772
5	0.205049	1.29633	21.6746	21.3614
6	0.289407		2.30931
ave.	1	0.815291	8.82892	18.1908
mean ± SEM	0.707142	0.344356	3.02224	5.28336
CT21						CT15
L-pgds	Light -		Light +			L-pgds	Light -		Light +
	Wild-type	PACAP-KO	Wild-type	PACAP-KO			Wild-type	PACAP-KO	Wild-type	PACAP-KO
1	0.810735	1.61922	4.4608	6.08941		1	0.683892	0.682708	3.33882	0.116374
2	2.30985	4.00778	3.83786	8.36463		2	0.453709	0.550319	0.730188	0.41175
3	0.0982296	3.04576	1.73424	0.830356		3	0.145727	0.236161	0.741408	0.351681
4	1.9811	0.347552	4.10904	0.404525		4	2.71667	0.0421256	0.380466	0.428047
5	0.437844	3.39827	11.4225	1.84395		5		0.156024		0.612313
6	0.362236		1.00732			ave.	1	0.333467	1.29772	0.384033
7			3.73505			mean ± SEM	0.582745	0.121414	0.685507	0.0798452
ave.	1	2.48372	4.32954	3.50657
mean ± SEM	0.376389	0.662782	1.27935	1.5783
CT21						CT15
Cryab	Light -		Light +			Cryab	Light -		Light +
	Wild-type	PACAP-KO	Wild-type	PACAP-KO			Wild-type	PACAP-KO	Wild-type	PACAP-KO
1	1.24902	1.1029	2.43733	3.84318		1	1.41554	0.70069	0.637655	1.12105
2	0.438546	2.01503	0.714398	3.33642		2	0.330758	0.75046	1.16946	1.96953
3	0.757228	3.25758	1.39552	1.96469		3	1.02907	0.917543	1.18826	1.94848
4	0.565971	0.80653	1.24686	0.732195		4	1.22463	0.451516	1.00476	1.66826
5	1.66694	0.348034	0.519537	0.352525		5		1.49366		0.553958
6	1.3223		1.35995			ave.	1	0.862773	1.00003	1.45225
7			1.26835			mean ± SEM	0.236618	0.174504	0.127631	0.271763
ave.	1	1.50601	1.27742	2.0458
mean ± SEM	0.197758	0.515741	0.231894	0.689042

## Sheet: Fig. 2
Fig. 2c
CT21
L-pgds	Light -		Light +
	Wild-type	PACAP-KO	Wild-type	PACAP-KO
1	17	41	48	37
2	23	20	36	23
3	45	96	114	39
4	61	53	56	102
5	37	83	40	79
6	32		77
7	28		77
8	52		68
9	36
ave.	36.7778	58.6	64.5	56
mean ± SEM	4.66601	13.8297	8.99603	14.8054
Fig. 2e
CT21
Intensity	Light -		Light +
	Wild-type	PACAP-KO	Wild-type	PACAP-KO
1	1256	1927	1536	3770
2	1859	2838	1844	2409
3	1037	3147	2980	2131
4	1686	2192	1830	3831
5	1009	1942	2250	3068
6	556	3656	3810	1679
7	742	2874	4144	3006
8	575	2151	3388	2544
9	1133	1858	2893	1725
10	1587	3225	2081	2466
ave.	1144	2581	2675.6	2662.9
mean ± SEM	144.325	203.786	285.394	238.513

## Sheet: Fig. 3
Fig. 3d
Wild-type	1	2	3	4	5	ave.	mean ± SEM
ZT0	799.667	368	519.333	686.333	331.667	541	90.0692
ZT1	34	33	72.3333	0	354.667	98.8	64.984
ZT2	98	76.6667	121.333	92.3333	19.6667	81.6	17.0631
ZT3	118	27	17.6667	25	15.3333	40.6	19.4723
ZT4	0	14.6667	181.333	17	117.333	66.0667	35.5872
ZT5	85.3333	6	23.3333	0	43.3333	31.6	15.4065
ZT6	0	8.33333	14.3333	4	111	27.5333	21.0017
ZT7	29.6667	37.6667	16.6667	94.6667	21.6667	40.0667	14.1089
ZT8	70.3333	72	52	44.3333	100.333	67.8	9.70258
ZT9	65	89	41	119.333	310.333	124.933	48.1313
ZT10	109	76.3333	123.667	113.333	109.667	106.4	7.9613
ZT11	312	170	641.333	187.667	372	336.6	85.0463
ZT12	1417	1060.33	1183	840.333	917.667	1083.67	102.051
ZT13	1767.33	528	1366.33	513.333	1178.33	1070.67	243.871
ZT14	1471.33	242	1216.33	349.333	771.667	810.133	238.618
ZT15	1648.33	350.333	1234.33	548.333	886.333	933.533	233.682
ZT16	1549.67	681	852.667	644.333	1066	958.733	165.521
ZT17	1450.33	515.333	267.667	1074.67	742	810	208.045
ZT18	753.667	1004.33	300	982	690	746	127.386
ZT19	471.667	725.667	267	176.333	1064.33	541	161.376
ZT20	407.667	738.667	176	323	561.667	441.4	97.0632
ZT21	814	267.333	206	142.333	570	399.933	126.871
ZT22	1114	271.667	201.333	25.3333	131	348.667	195.614
ZT23	874.333	483.333	233.333	328.667	234.667	430.867	119.87
L-PGDS-KO	1	2	3	4	5	ave.	mean ± SEM
ZT0	821.667	242.333	642.667	327.333	460	498.8	105.267
ZT1	153.667	345	57	476.667	293	265.067	73.3641
ZT2	149.667	166	0	29	187.333	106.4	38.2662
ZT3	38.3333	38.3333	10.6667	19	16	24.4667	5.81626
ZT4	35	94	248.333	54.3333	38	93.9333	40.0057
ZT5	43.6667	184.333	33	75.3333	44.6667	76.2	27.9397
ZT6	5.66667	145.667	9	68	125.333	70.7333	28.8516
ZT7	119.333	62.3333	8.66667	22.6667	43.3333	51.2667	19.3018
ZT8	12.6667	275.333	6	133.333	126.667	110.8	49.2158
ZT9	171	246	33	219.333	137	161.267	37.2071
ZT10	197.667	323.667	74.3333	202.333	105.333	180.667	43.6974
ZT11	646	322.667	184.333	244.333	188.333	317.133	85.9386
ZT12	1321.33	924.667	873	693	953	953	102.585
ZT13	930	1299.33	934	438	401.333	800.533	169.435
ZT14	946.333	1239	729	517	408.667	768	149.547
ZT15	931.333	1042.33	808.333	750.667	843	875.133	51.0397
ZT16	1235	1188.67	1262	864.667	495.667	1009.2	146.92
ZT17	1168	842.667	742.667	881	732.667	873.4	78.9584
ZT18	611.667	419.333	493	692	633	569.8	49.6076
ZT19	237	383.667	559.333	1045.67	847.333	614.6	148.147
ZT20	457.667	706.333	661.667	328	499.333	530.6	69.0667
ZT21	137	212.333	1069.67	685.667	556.333	532.2	169.042
ZT22	893.333	706.333	799.333	316	1236.33	790.267	148.603
ZT23	337.333	660	610	412.333	1198.33	643.6	151.065

## Sheet: Fig. 4b, d
Fig. 4b
Wild-type	20 lx	100 lx	600 lx
1	63	78	83.6
2	52.5	82.5	83.6
3	45	60	108.68
4	75	135	146.3
5	63	75	219.45
ave.	59.7	86.1	128.326
mean ± SEM	5.11762	12.7949	25.5083
L-PGDS-KO	20 lx	100 lx	600 lx
1	7.5	34.5	37.62
2	27	12	10.45
3	18	31.5	54.34
4	27	34.5	41.8
5	46.5	33
ave.	25.2	29.1	36.0525
mean ± SEM	6.42378	4.31103	9.24397
Fig. 4d
Wild-type	20 lx	100 lx	600 lx
1	-140	-120.839	-121.008
2	-144	-171.189	-116.975
3	-90	-146.087	-81.0811
4		-80.5594	-131.092
5		-120.839
6		-181.259
7		-80.5594
8		-110.769
ave.	-124.667	-126.513	-112.539
mean ± SEM	17.3718	13.3041	10.8982
L-PGDS-KO	20 lx	100 lx	600 lx
1	-120	-124.867	-120.008
2	-20	-133.565	-207.731
3	-112	-50.087	-84.7059
4	-124	-135.652	-70.5882
5		-146.087	-131.092
6		-40.2797	-122.008
7		-171.189
8		-120.839
9		-151.049
ave.	-94	-119.291	-122.689
mean ± SEM	24.7925	14.887	19.5513

## Sheet: Fig. 4f, h
Fig. 4f
Wild-type	Day0	Day1	Day2	Day3	Day4	Day5	Day6	Day7
1	0	2	3	4.5	5	6.5	8.5	8.5
2	0	1	4.5	6.5	8.5	9.5	10	9.5
3	0	1	5.5	6	7	8.5	9	9.5
4	0	1.5	2	5.5	7	7	7	5.5
5	0	-0.5	2.5	2.5	4.5	7	9.5	10
6	0	3.5	6	5	8	8	8	8.5
ave.	0	1.41667	3.91667	5	6.66667	7.75	8.66667	8.58333
mean ± SEM	0	0.538774	0.675977	0.57735	0.654047	0.460977	0.440959	0.663534
L-PGDS-KO	Day0	Day1	Day2	Day3	Day4	Day5	Day6	Day7
1	0	0	1	2.5	6	7.5	10	9.5
2	0	0.5	2	5.5	8.5	8.5	9	9
3	0	0	1.5	5	6.5	7.5	7.5	8.5
4	0	-0.5	1	3	7.5	8.5	9	8
5	0	0.5	2.5	5.5	8.5	8	9.5	10
6	0	1	1.5	3	5.5	8	9.5	9.5
7	0	0	1.5	3.5	5	5.5	7.5	8.5
8	0	-0.5	1	2	3	7	8	8.5
ave.	0	0.125	1.5	3.75	6.3125	7.5625	8.75	8.9375
mean ± SEM	0	0.182981	0.188982	0.49099	0.661016	0.346378	0.340693	0.239745
Fig. 4h
Wild-type	Day0	Day1	Day2	Day3	Day4	Day5	Day6	Day7
1	0	-3.5	-2	-4.5	-4	-6	-6.5	-7.5
2	0	-2.5	-4	-6	-7	-7.5	-7.5	-8
3	0	-3	-3.5	-5.5	-5.5	-6	-6.5	-6
4	0	-2.5	-4.5	-4.5	-5.5	-6	-5.5	-7
5	0	0	-3.5	-4.5	-6	-6.5	-7.5	-7.5
6	0	-3	-4.5	-5	-7	-6.5	-8.5	-8.5
7	0	-3.5	-6	-6	-6.5	-8	-9	-9.5
ave.	0	-2.57143	-4	-5.14286	-5.92857	-6.64286	-7.28571	-7.71429
mean ± SEM	0	0.455503	0.46291	0.26082	0.39983	0.303046	0.461069	0.42056
L-PGDS-KO	Day0	Day1	Day2	Day3	Day4	Day5	Day6	Day7
1	0	-2	-3.5	-5	-5.5	-6.5	-6.5	-7
2	0	-0.5	-1	-2.5	-2	-4.5	-6	-7
3	0	0	-1	-3.5	-3.5	-6	-5.5	-7
4	0	-2	-2	-3.5	-5	-5.5	-7	-7.5
5	0	-3	-5.5	-8	-8	-8.5	-8.5	-10.5
6	0	-3	-4	-10	-10	-10	-10	-10
7	0	-1.5	-3.5	-5.5	-6	-6	-6.5	-6.5
ave.	0	-1.71429	-2.92857	-5.42857	-5.71429	-6.71429	-7.14286	-7.92857
mean ± SEM	0	0.434483	0.63084	1.0202	1.01099	0.714286	0.594762	0.611678

## Sheet: Fig. 5
Fig. 5b
20 lx	CT15		CT21
	Wild-type	DP1-KO	Wild-type	DP1-KO
1	-94	-86	168	137
2	-100	-66	210	111
3	-45	0	154	197
4			43	86
5			137	152
6				171
ave.	-79.6667	-50.6667	142.4	142.333
mean ± SEM	17.4197	25.9829	27.6308	16.4188
Fig. 5d
CT15	20 lx			CT21	20 lx		100 lx		600 lx
	Wild-type	CRTH2-KO			Wild-type	CRTH2-KO	Wild-type	CRTH2-KO	Wild-type	CRTH2-KO
1	-120	15		1	100	66.3	115.5	42	178.5	73.5
2	-97.5	-45		2	50	65.1	84	42	210	168
3	-97.5	-82.5		3	10.5	10	126	63	109.2	107.1
4	-75	-120		4	63	21	84	52.5	94.5	69.3
5	-105	-30		5	65.1	20	84	31.5	147	88.2
6	-135	-223.6		6	73.5	58.8	105	37.8	63	42
7	-65	-165		7	52.5	50.4	94.5	105	115.5	131.5
8	-75	30		8	117.6	84	126	56.7	84	115.5
9	-150	-90		9	90.3	60.6	115.5	73.5	126	105
10	0	-72		10	126	28.4
11	-170.5	-223.6		11	56.8	37.9
12	-111.8	-136.4		12	66.3	18.9
13	-56.8	0		13	56.8	51.2
ave.	-96.8538	-87.9308		14	132.6	18.9
mean ± SEM	12.2696	23.1841		ave.	75.7857	42.25	103.833	56	125.3	100.011
				mean ± SEM	9.03531	6.1522	5.92019	7.53923	15.5307	12.4051
Fig. 5f
20 lx	CT15		CT21
	Vehicle	CAY10471	Vehicle	CAY10471
1	0	-30	106	17
2	-150	-163	103	60
3	-94	0	158	60
4	-133	-43	45	0
5	-90	-120	94.3	120
6	-56.8	-80	139	120
7	-68.2	-126.9	103	30
8	-108	0	60	0
9	-108	-109.9	90	22
10	-104.2	-54.9	141	0
ave.	-91.22	-72.77	103.93	42.9
mean ± SEM	13.3238	17.751	11.1669	14.6321

## Sheet: Supplementary Fig. 2
Supplementary Fig. 2b
	CT21	1	2	3	4	ave.	mean ± SEM
Wild-type	light -	296	207	257	246	251.5	18.3053
	light +	234	357	310	330	307.75	26.4019
L-PGDS-KO	light -	221	255	317	212	251.25	23.7921
	light +	204	359	299	226	272	35.4001

## Sheet: Supplementary Fig. 4
Supplementary Fig. 4
	CT21	1	2	3	4	5	6	7	ave.	mean ± SEM
Wild-type	light -	5.75	7	27.75	57.5	69	121.75	23.5	44.6071	15.7103
	light +	419.25	486.25	492.25	401	350.75	572		453.583	32.199
L-PGDS-KO	light -	15.75	7.75	45.75	33.75	26.5			25.9	6.66502
	light +	283.25	445.25	426	467.25	535.5	314		411.875	39.067

## Sheet: Supplementary Fig. 5b-d
Supplementary Fig. 5b
Carbachol
Wild-type	pupil area (mm2)
	pre	post
1	2.184	0.199
2	1.904	0.281
3	1.827	0.245
4	2.04	0.135
ave.	1.98875	0.215
mean ± SEM	0.0785784	0.0315066
L-PGDS-KO	pupil area (mm2)
	pre	post
1	1.911	0.119
2	2.008	0.286
3	1.856	0.16
4	1.714	0.226
ave.	1.87225	0.19775
mean ± SEM	0.0613981	0.0367568
Supplementary Fig. 5c
100 lx	0	1	2	3	4	5	6	7	8	9	10	20	30	40	50	60
Wild-type	100	30.5142	21.803	21.4809	21.803	20.6881	20.2485	21.1992	20.4833	18.8115	17.7904	17.3678	18.1607	18.1607	17.3678	16.1263
	100	31.4972	26.0309	23.0144	21.8972	19.1135	18.8124	16.5611	17.5642	16.3451	17.8413	18.1526	18.1526	15.3558	15.7086	14.6684
	100	55.801	43.7273	36.711	35.4232	37.0795	35.1654	34.5565	29.9262	29.9262	31.5222	29.2274	26.9089	26.9089	27.0729	24.4195
	100	41.494	33.3762	30.0678	21.4937	16.6	18.7061	18.2856	16.6	15.8267	14.3956	13.0671	13.4012	15.0993	14.2688	12.7814
ave.	100	39.8266	31.2344	27.8185	25.1543	23.3702	23.2331	22.6506	21.1434	20.2273	20.3874	19.4537	19.1558	18.8812	18.6045	16.9989
mean ± SEM	0	5.8741	4.8018	3.50453	3.42405	4.64663	3.99295	4.0824	3.04175	3.29785	3.79818	3.44429	2.81696	2.76428	2.89291	2.56654
100 lx	0	1	2	3	4	5	6	7	8	9	10	20	30	40	50	60
L-PGDS-KO	100	37.7697	28.2483	23.8611	23.479	17.0086	17.7607	18.4871	20.472	17.5165	17.2483	16.8006	15.9462	14.9741	14.1766	14.0219
	100	40.7607	34.3313	26.5103	24.2281	22.7538	21.9212	20.9445	20.1049	18.2763	17.4637	17.4196	16.0928	15.5373	16.3354	15.7447
	100	52.1177	45.0113	29.3628	29.0769	30.5906	27.088	26.5734	25.802	23.1748	21.9206	20.9905	18.8434	19.4488	21.6212	21.3119
	100	42.6065	33.2434	30.4282	26.0964	24.8213	22.0397	24.2946	22.6459	22.9966	20.7363	19.0638	17.5101	15.2971	16.8899	16.8899
ave.	100	43.3137	35.2086	27.5406	25.7201	23.7936	22.2024	22.5749	22.2562	20.4911	19.3422	18.5686	17.0981	16.3143	17.2558	16.9921
mean ± SEM	0	3.09925	3.52574	1.47927	1.24694	2.80435	1.9084	1.78685	1.30817	1.50646	1.17278	0.937937	0.680279	1.05119	1.56841	1.55588
Supplementary Fig. 5d
600 lx	0	1	2	3	4	5	6	7	8	9	10	20	30	40	50	60
Wild-type	100	22.1088	17.8115	16.8673	17.8115	16.8673	13.1863	13.1863	12.6979	11.8872	12.6979	12.6979	10.4799	10.257	10.257	9.75029
	100	17.3734	14.4227	13.9855	15.2574	15.1779	14.1281	12.9288	11.1203	11.6966	11.5809	11.1056	9.35468	8.33814	8.56022	7.46026
	100	54.9892	48.9404	42.8591	39.2601	38.2694	35.2519	36.6411	33.5675	33.1956	34.1765	37.8611	35.4063	33.6324	26.7041	29.7058
	100	19.585	12.9843	11.6759	10.4064	9.55383	7.93512	8.2525	7.68376	7.68376	7.3164	6.4465	6.60101	6.9746	6.85253	6.55957
ave.	100	28.5141	23.5397	21.3469	20.6838	19.9671	17.6253	17.7522	16.2674	16.1158	16.4429	17.0278	15.4605	14.8005	13.0934	13.369
mean ± SEM	0	8.87789	8.52713	7.24891	6.37967	6.29785	6.03138	6.39757	5.86093	5.77515	6.02383	7.06995	6.69835	6.31329	4.58978	5.48687
100 lx	0	1	2	3	4	5	6	7	8	9	10	20	30	40	50	60
L-PGDS-KO	100	27.517	18.9818	18.0774	17.2493	13.2409	11.9738	12.0773	11.9481	12.0773	11.1307	10.1369	7.49916	8.27644	8.32731	7.29372
	100	29.9661	24.8601	24.519	26.8035	28.9894	25.9101	21.0023	21.3186	19.6907	17.6674	14.3603	12.5977	11.1506	11.4952	12.5459
	100	54.1811	47.7887	36.7329	32.3723	28.9615	26.2681	25.2686	25.0905	22.2734	21.5364	21.5364	27.812	24.9949	22.7257	22.4542
	100	47.5868	34.1478	33.1654	30.0254	24.9466	23.6759	19.2464	19.5143	17.2481	16.8752	12.5386	10.7367	9.21734	7.99049	7.73196
ave.	100	39.8127	31.4446	28.1237	26.6126	24.0346	21.957	19.3987	19.4679	17.8224	16.8024	14.643	14.6614	13.4098	12.6347	12.5065
mean ± SEM	0	6.55126	6.27902	4.21761	3.32327	3.72111	3.37678	2.74854	2.76268	2.17253	2.14734	2.45515	4.50832	3.90776	3.45507	3.52287

## Sheet: Supplementary Fig. 5e-g
Supplementary Fig. 5e
20 lx		light -											100 lx		light -											400 lx		light -
Wild-type		1	2	3	4	5	6	7	8	ave.	mean ± SEM		Wild-type		1	2	3	4	5	6	7	8	ave.	mean ± SEM		Wild-type		1	2	3	4	5	6	7	8	ave.	mean ± SEM
ZT12	20:00:00	222.333	269.667	344.333	369	167	16.6667	328	253.667	246.333	40.4297		ZT12	20:00:00	305	244	191.667	54.6667	199.333	273	137.667	57.6667	182.875	33.0799		ZT12	20:00:00	338.333	241	196.333	317	239.667	157.667	187		239.571	25.3982
	20:10:00	264	239.333	275	402	272.333	94.6667	298	321.667	270.875	30.6536			20:10:00	313.333	257.333	172.333	116.333	295.333	254.333	300	172.333	235.167	25.6381			20:10:00	328.667	224.667	183.667	311	271.667	234	331.667		269.333	21.6739
	20:20:00	243.333	233	230	205	272.667	277.333	271	298.333	253.833	10.9209			20:20:00	308	247.667	202	140.333	280.667	337.333	353	328	274.625	26.087			20:20:00	321.333	235.333	167	286.667	221	216.667	274		246	19.4894
	20:30:00	211	226	271.667	267.667	231.333	265.333	202.667	308	247.958	12.7007			20:30:00	303.333	251	246	221	268.333	308.667	295.333	349.667	280.417	14.6796			20:30:00	274	208.667	216.333	325.333	320.667	270.667	300		273.667	17.6562
	20:40:00	111.333	249.333	297.333	287.333	266.667	259.333	159.333	345.667	247.042	26.9028			20:40:00	222.667	260.667	251	216	266.667	184.667	292	344	254.708	17.4165			20:40:00	324.333	255.333	227	302.667	332.333	222	282		277.952	16.8848
	20:50:00	227.667	255	204.667	310	234	252.333	276.667	295.667	257	12.5676			20:50:00	275.667	259.333	237.333	325	272	300.333	330.667	304.667	288.125	11.5079			20:50:00	227.667	206	214	308.667	229.333	260	259.667		243.619	13.3703
ZT13	21:00:00	204.667	240	264	337	265	277.333	264.667	286.667	267.417	13.3798		ZT13	21:00:00	208	285.333	224.333	283.667	294	273.333	323.333	353	280.625	16.7805		ZT13	21:00:00	280.667	220.667	169.333	291	273.333	285.333	265.333		255.095	16.7867
	21:10:00	145	260	285	322.667	217	267.333	226	291.333	251.792	19.493			21:10:00	240.667	267.333	254.667	312.333	275.333	152.333	328.333	314	268.125	19.8563			21:10:00	283.667	255	198	267.667	270	297.667	291.667		266.238	12.6651
	21:20:00	215.333	190	309.333	232	221.333	288.333	247.667	274	247.25	14.3043			21:20:00	255	229	235.333	280.667	288	286	274.333	274	265.292	8.08326			21:20:00	298.667	230.333	238.333	319.667	260	327	260.667		276.381	14.6514
	21:30:00	219.333	251.667	244.667	320.333	287.333	285.667	246	246.667	262.708	11.4326			21:30:00	254.667	253.333	218.333	308	281	257.333	285.333	285.667	267.958	9.77879			21:30:00	291.333	242	267.667	266	274	211.333	222.667		253.571	10.9865
	21:40:00	182	224	248.667	315.667	248.333	249.667	264.667	243.667	247.083	13.2314			21:40:00	227.333	263	273.333	293.333	250.667	306.667	340.667	202.667	269.708	15.624			21:40:00	248	274.667	241	298.333	297	300.667	247.333		272.429	10.1083
	21:50:00	166	206	317	270.333	240	241	199.333	199.333	229.875	16.887			21:50:00	289.333	212.333	157	287.333	264.667	205.667	269	311.667	249.625	18.5895			21:50:00	250.667	219.333	177	280	295.667	263	231		245.238	15.1395
ZT14	22:00:00	116.333	189.667	229	282	265.333	294	295	203.667	234.375	22.1043		ZT14	22:00:00	146	243.667	167.667	280	259	290	282	276.333	243.083	19.6171		ZT14	22:00:00	286.667	279	210.667	290	309	243	254.667		267.571	12.652
	22:10:00	120	223.333	254.333	280	197.333	289.667	195.667	168	216.042	20.41			22:10:00	225	283.333	193.667	319.333	276	248.667	258	226.333	253.792	13.9537			22:10:00	251	207.667	191.333	285.667	298.667	287.333	215.333		248.143	16.5089
	22:20:00	88.6667	224.333	238	303	250.667	241.667	268	186	225.042	22.814			22:20:00	291.333	279.667	267.667	257	286.667	227	245.667	276	266.375	7.76067			22:20:00	219.667	215	261.333	341.333	158.333	202	229.333		232.429	21.5958
	22:30:00	82.3333	251.667	243	380.333	191.333	312	295.333	160.667	239.583	33.1673			22:30:00	255	219	240	251.333	243.667	215.333	228.333	260.333	239.125	5.91572			22:30:00	221.667	260.667	156.333	257.333	220.667	269.667	260		235.19	15.0837
	22:40:00	53.6667	207	223.667	277.667	151	314.667	235.667	174	204.667	28.4661			22:40:00	225.333	256.333	202.333	297.333	284.333	294.333	284.667	280.333	265.625	12.3013			22:40:00	260	215.667	174.667	292.667	271.333	289.333	246.667		250.048	16.0265
	22:50:00	41	183	290.667	251.667	217.333	302	222.667	210.333	214.833	28.6683			22:50:00	172	270.333	244.667	237.333	283.667	192.667	237.667	231	233.667	13.0149			22:50:00	160	279	134	295	278.333	213.667	233.333		227.619	23.5616
ZT15	23:00:00	217.333	194.667	132.333	257.667	223.333	255.667	219.667	239.333	217.5	14.2429		ZT15	23:00:00	210	232.333	224.667	329	252.333	155	282	196	235.167	18.9006		ZT15	23:00:00	334.667	232.333	110.333	281.667	268.333	180.667	229.667		233.952	27.492
	23:10:00	110.667	189.333	88.3333	250.333	222	295	308.667	169.667	204.25	28.4072			23:10:00	193.667	232.667	235	252.333	284.333	177.667	188.333	169.333	216.667	14.3528			23:10:00	162.333	204.333	140.667	281	248	172.667	187		199.429	18.7317
	23:20:00	0	262	202.667	289.333	174.667	254.667	212	268.667	208	32.6805			23:20:00	96.3333	216	207.667	255.667	294	153.333	147.667	122.333	186.625	24.0957			23:20:00	106.667	188.667	99.3333	327.333	239	198.667	185.667		192.19	29.4749
	23:30:00	126.333	192	108	246.667	265.333	192.333	244.333	260.667	204.458	21.5252			23:30:00	92	215	217.333	321	288.333	228	275.333	175.667	226.583	25.3656			23:30:00	26	224.333	164.333	267	284	248.333	164		196.857	33.5404
	23:40:00	190	159.667	154.333	197.333	177	257.333	196	172.667	188.042	11.3818			23:40:00	83.6667	248	219	297	283	175	248	196	218.708	24.143			23:40:00	35.6667	214.667	124.333	255.667	182.333	219.667	144.333		168.095	27.9102
	23:50:00	3.33333	178.667	155.333	225.333	192	260	295.333	223.667	191.708	31.2056			23:50:00	3.66667	211.667	188.667	257	294.667	198.667	127	209	186.292	31.3194			23:50:00	0	222	192	285.333	263	229.333	159		192.952	35.8544
20 lx		Light +											100 lx		Light +											400 lx		Light +
Wild-type		1	2	3	4	5	6	7	8	ave.	mean ± SEM		Wild-type		1	2	3	4	5	6	7	8	ave.	mean ± SEM		Wild-type		1	2	3	4	5	6	7	8	ave.	mean ± SEM
ZT12	20:00:00	0	250	304	415	250	77	329	156	222.625	48.4864		ZT12	20:00:00	250	250	162	241	290	288	201	220	237.75	15.2184		ZT12	20:00:00	314	148	104	325	334	285	52		223.143	44.6886
	20:10:00	0	220	191	405	234	308	345	374	259.625	45.9398			20:10:00	311	293	180	277	286	314	392	365	302.25	22.4163			20:10:00	189	232	265	356	288	316	306		278.857	21.0514
	20:20:00	46	259	235	300	258	255	292	379	253	33.4995			20:20:00	285	267	251	271	291	285	336	343	291.125	11.4774			20:20:00	307	226	196	316	215	338	298		270.857	21.4503
	20:30:00	215	268	329	289	229	207	297	265	262.375	15.1244			20:30:00	276	330	258	276	286	350	264	326	295.75	12.2033			20:30:00	322	166	248	298	257	338	278		272.429	21.6045
	20:40:00	282	202	330	398	195	266	242	348	282.875	25.3317			20:40:00	290	292	208	296	282	335	237	284	278	13.723			20:40:00	237	205	213	343	166	260	291		245	22.2935
	20:50:00	260	263	202	317	222	277	369	353	282.875	21.0012			20:50:00	187	250	210	201	300	322	249	271	248.75	16.9471			20:50:00	240	145	237	311	299	283	92		229.571	31.0712
ZT13	21:00:00	247	272	240	184	278	169	245	268	237.875	14.3096		ZT13	21:00:00	6	202	297	234	287	275	175	267	217.875	33.7948		ZT13	21:00:00	158	44	103	105	108	188	94		114.286	17.559
	21:10:00	185	316	261	318	274	312	263	174	262.875	19.9843			21:10:00	290	81	163	31	204	194	249	2	151.75	36.6507			21:10:00	154	32	97	184	253	163	3		126.571	33.2558
	21:20:00	294	277	173	352	215	332	349	286	284.75	22.5133			21:20:00	319	279	214	4	130	301	109	197	194.125	38.296			21:20:00	130	1	65	289	111	303	7		129.429	46.6914
	21:30:00	163	278	371	153	278	243	350	281	264.625	27.5441			21:30:00	203	317	303	184	271	190	247	42	219.625	30.9942			21:30:00	58	0	96	227	240	177	1		114.143	38.3713
	21:40:00	238	201	313	428	131	308	337	118	259.25	37.8039			21:40:00	274	130	182	34	224	235	139	56	159.25	30.2459			21:40:00	157	32	8	47	0	164	0		58.2857	27.1948
	21:50:00	246	323	236	350	293	247	365	324	298	17.7623			21:50:00	162	237	172	314	69	330	121	271	209.5	33.0622			21:50:00	190	115	1	162	0	97	12		82.4286	29.9053
ZT14	22:00:00	96	232	305	310	191	337	307	323	262.625	29.5858		ZT14	22:00:00	0	378	248	52	323	335	200	56	199	51.7504		ZT14	22:00:00	316	19	74	0	145	13	0		81	43.9047
	22:10:00	3	291	279	303	248	331	350	292	262.125	38.6127			22:10:00	0	200	346	18	314	219	225	113	179.375	44.8386			22:10:00	211	5	4	0	49	136	0		57.8571	31.6329
	22:20:00	235	256	206	237	269	356	304	349	276.5	19.3935			22:20:00	0	130	224	266	211	172	78	3	135.5	35.6441			22:20:00	9	5	0	0	0	282	0		42.2857	39.9742
	22:30:00	120	306	298	258	243	215	390	293	265.375	27.7861			22:30:00	0	313	175	167	286	300	90	2	166.625	45.1727			22:30:00	3	0	0	0	0	0	0		0.428571	0.428571
	22:40:00	203	200	237	240	263	244	262	321	246.25	13.5327			22:40:00	198	237	85	2	267	328	237	0	169.25	44.0129			22:40:00	154	0	132	1	1	0	73		51.5714	25.7524
	22:50:00	212	263	232	265	123	342	350	235	252.75	25.6764			22:50:00	290	124	165	230	242	306	36	0	174.125	40.2095			22:50:00	301	9	194	147	0	0	0		93	46.1323
ZT15	23:00:00	231	210	277	283	211	180	328	259	247.375	17.066		ZT15	23:00:00	201	309	150	346	332	294	167	155	244.25	29.7031		ZT15	23:00:00	327	279	329	359	252	217	0		251.857	45.8935
	23:10:00	312	218	204	257	265	257	193	270	247	13.9412			23:10:00	306	313	151	348	341	308	353	326	305.75	23.02			23:10:00	318	287	321	375	278	364	130		296.143	30.8355
	23:20:00	110	279	91	367	266	293	324	221	243.875	34.7267			23:20:00	322	310	139	289	289	285	369	340	292.875	24.2483			23:20:00	286	281	314	280	226	352	272		287.286	14.6266
	23:30:00	213	138	75	216	81	194	261	315	186.625	29.7627			23:30:00	304	310	288	292	323	302	267	246	291.5	8.74643			23:30:00	252	258	91	314	297	325	285		260.286	29.9855
	23:40:00	285	318	26	230	273	278	246	267	240.375	31.9882			23:40:00	97	129	243	315	300	303	315	233	241.875	30.3606			23:40:00	316	252	79	301	235	310	232		246.429	30.9615
	23:50:00	225	190	0	266	249	263	311	134	204.75	34.8331			23:50:00	323	331	127	207	210	210	279	321	251	26.0295			23:50:00	167	307	249	293	310	145	245		245.143	25.1059
20 lx		light -											100 lx		light -											400 lx		light -
L-PGDS-KO		1	2	3	4	5	6	7	8	ave.	mean ± SEM		L-PGDS-KO		1	2	3	4	5	6	7	8	ave.	mean ± SEM		L-PGDS-KO		1	2	3	4	5	6	7	8	ave.	mean ± SEM
ZT12	20:00:00	301.667	191.333	269.667	135.333	161.333	221			213.389	26.0173		ZT12	20:00:00	357.333	308.667	383	235.333	97.3333	110.333	217.667		244.238	42.6763		ZT12	20:00:00	336.333	202.667	312.333	164	193.667	144.667	231.667		226.476	27.4757
	20:10:00	345.667	292.333	374.667	256.667	312.333	156			289.611	31.5371			20:10:00	348	323.667	384.667	215.333	236.667	198	166.667		267.571	31.635			20:10:00	300.333	281.333	440.667	194.667	280	198	259.333		279.19	31.1132
	20:20:00	259	306.333	396.667	236.333	307.333	113.333			269.833	38.5387			20:20:00	295.667	288	345.667	175.333	254.333	214.667	255.333		261.286	21.0785			20:20:00	259	269	346	286.333	231	237.667	278.333		272.476	14.4401
	20:30:00	307	275.333	333.667	213.667	318.333	202			275	22.6822			20:30:00	297	303.333	417.667	185.333	219.333	272.667	118.667		259.143	36.3399			20:30:00	280.667	293.333	381.667	223.333	306.333	222.667	204.333		273.19	23.4556
	20:40:00	313.667	227	311.333	190.333	240.333	112.667			232.556	31.1086			20:40:00	342	291.667	339.667	232.333	201	264	217.667		269.762	21.5258			20:40:00	270.333	275.667	369	257.667	274.333	225.333	231		271.905	17.925
	20:50:00	291.333	290.333	380	164.667	288	143			259.556	36.4519			20:50:00	290	320.667	378.333	242	218.667	340.667	169		279.905	27.8732			20:50:00	304.667	329.333	366	271.667	264.333	287	211.333		290.619	18.726
ZT13	21:00:00	288	308	295.333	269	333.333	61.3333			259.167	40.5214		ZT13	21:00:00	306	303.667	394	269.333	156	314.667	223.333		281	28.5055		ZT13	21:00:00	222.333	314.333	348.333	233.333	287.667	242.333	212.333		265.81	19.5169
	21:10:00	294.333	227.333	332.333	193	226	214.667			247.944	21.8373			21:10:00	307.333	256.333	353.667	232.333	362.333	275.667	227.333		287.857	20.7854			21:10:00	277	274	350	277.667	282.667	192.667	199		264.714	20.4183
	21:20:00	314.333	276.667	383	256	288	156			279	30.4461			21:20:00	323.667	356.333	383	229.333	284.667	224.667	213.667		287.905	25.7996			21:20:00	305.333	387	393.667	224	297	282.667	227.667		302.476	25.6559
	21:30:00	259.667	267.667	306	195.667	200.333	171			233.389	21.2492			21:30:00	272.667	293.667	225.667	214.667	300.333	280.667	175		251.81	17.8199			21:30:00	273	266.333	359.333	212	311.333	279.667	260.667		280.333	17.2575
	21:40:00	292.333	158.333	312	100	223	166.667			208.722	33.6597			21:40:00	312.667	308.333	312.667	155.667	300	230	210.333		261.381	23.766			21:40:00	280.667	313.333	294	257.667	270.667	211.333	190		259.667	16.7719
	21:50:00	297	246	367.667	246.333	259.333	147.667			260.667	29.4168			21:50:00	307.667	233.667	368	250	322	249.333	205		276.524	21.713			21:50:00	328.667	341	387	234.333	297.333	218.667	191.333		285.476	27.3156
ZT14	22:00:00	285	287.333	331.667	46	259.333	55.3333			210.778	51.5287		ZT14	22:00:00	333.333	224	337.333	247.667	223.667	246.667	160.333		253.286	23.8657		ZT14	22:00:00	324	313	270	229.333	213.667	254	234		262.571	16.0044
	22:10:00	290.667	263.667	250	121.667	266.667	73			210.944	36.8622			22:10:00	271	363.333	343.333	229.333	315.333	307	255.333		297.81	18.2374			22:10:00	266.667	338.333	348.333	234.667	295.667	266.333	211		280.143	19.2095
	22:20:00	291	224.667	342	205	191.333	138.667			232.111	29.8488			22:20:00	330	244.333	322.667	190.333	222.667	206	201.333		245.333	21.9153			22:20:00	327.667	292.333	277.333	243.333	299.667	240	177		265.333	18.8135
	22:30:00	218	192	297.667	94	158.667	76.3333			172.778	33.5253			22:30:00	271.333	299	325	232.333	191.333	248.667	195		251.81	19.0481			22:30:00	209.667	333.333	329.667	277.333	240.667	315.333	179.333		269.333	23.093
	22:40:00	213.667	235.667	271.333	114	303.667	122.667			210.167	31.6493			22:40:00	298.333	318.333	274.333	232.667	348.333	262.333	147		268.762	24.8158			22:40:00	341	312	280	223	292	227.667	243.333		274.143	16.8898
	22:50:00	305.667	312.333	183.667	121.333	294.667	110			221.278	38.5507			22:50:00	307	214.667	358.667	179.333	290	239	167.667		250.905	26.6341			22:50:00	278.333	259	345.667	260	285	262.333	195.333		269.381	16.8128
ZT15	23:00:00	310.333	206.333	237.667	93.6667	241	36.3333			187.556	41.8241		ZT15	23:00:00	300.667	331.333	287.667	173.333	271	300	156.667		260.095	25.5499		ZT15	23:00:00	294.667	290	295	221.333	207.333	178.667	121.667		229.81	25.339
	23:10:00	283.667	238	379	58	240.667	69.6667			211.5	51.1521			23:10:00	309.333	264.667	276	200.667	296.333	247.667	181		253.667	18.0373			23:10:00	260.333	353.667	118.667	216.667	304.667	238	270		251.714	27.9136
	23:20:00	178.667	264.667	258.667	0	211.667	34.6667			158.056	46.5453			23:20:00	290	201	132.667	149.333	295.667	220.333	115		200.571	27.5984			23:20:00	271.333	248	208.333	230	242	220.667	121.667		220.286	18.1321
	23:30:00	290.667	190.667	253	13	308.333	32.3333			181.333	52.8656			23:30:00	325	269.333	234.667	126	276	270.333	169		238.619	25.9824			23:30:00	232.667	379.667	202.333	210.667	242	219	143.333		232.81	27.2848
	23:40:00	213.667	229	194.667	166.667	173.667	102			179.944	18.3043			23:40:00	295.667	226.667	203.333	151	258.667	210.667	81.3333		203.905	26.6395			23:40:00	281.333	268.333	105.667	233.667	250.333	271	85		213.619	31.1746
	23:50:00	151.667	243	127	194	262	147.333			187.5	22.5317			23:50:00	300.667	203	268	101	222.667	262	77.3333		204.952	32.2937			23:50:00	317	332	76.3333	157	201.667	153.667	50.3333		184	41.1192
20 lx		Light +											100 lx		Light +											400 lx		Light +
L-PGDS-KO		1	2	3	4	5	6	7	8	ave.	mean ± SEM		L-PGDS-KO		1	2	3	4	5	6	7	8	ave.	mean ± SEM		L-PGDS-KO		1	2	3	4	5	6	7	8	ave.	mean ± SEM
ZT12	20:00:00	340	280	295	147	308	174			257.333	31.8598		ZT12	20:00:00	356	226	371						317.667	46.0374		ZT12	20:00:00	373	235	370	268	264	184	290		283.429	26.0072
	20:10:00	348	320	399	310	336	54			294.5	49.7445			20:10:00	383	298	366						349	25.9679			20:10:00	388	237	448	300	362	333	287		336.429	26.4709
	20:20:00	325	335	428	251	264	155			293	37.7103			20:20:00	263	369	396						342.667	40.5887			20:20:00	269	317	207	235	282	301	271		268.857	14.2268
	20:30:00	329	198	91	45	314	142			186.5	47.5456			20:30:00	286	355	357						332.667	23.3405			20:30:00	346	303	378	222	316	192	160		273.857	31.255
	20:40:00	343	354	440	284	179	5			267.5	63.2322			20:40:00	341	395	387						374.333	16.8259			20:40:00	323	237	387	254	260	293	319		296.143	19.5721
	20:50:00	306	205	332	355	274	226			283	24.1716			20:50:00	298	336	363						332.333	18.8532			20:50:00	320	121	299	250	367	234	126		245.286	35.5593
ZT13	21:00:00	284	253	338	301	235	200			268.5	20.1507		ZT13	21:00:00	241	45	167						151	57.1431		ZT13	21:00:00	39	47	157	45	145	65	99		85.2857	18.6058
	21:10:00	297	329	231	279	318	208			277	19.7197			21:10:00	371	328	263						320.667	31.3918			21:10:00	95	109	201	243	102	149	33		133.143	26.7087
	21:20:00	390	318	277	312	278	186			293.5	27.2785			21:20:00	146	160	391						232.333	79.4362			21:20:00	377	0	292	158	218	8	170		174.714	52.3653
	21:30:00	324	345	276	29	367	195			256	51.806			21:30:00	0	39	349						129.333	110.409			21:30:00	45	0	304	50	225	0	221		120.714	47.4099
	21:40:00	279	319	185	165	133	207			214.667	28.9248			21:40:00	0	285	160						148.333	82.479			21:40:00	0	130	52	219	251	204	46		128.857	37.1832
	21:50:00	393	248	413	369	371	169			327.167	39.4364			21:50:00	0	105	149						84.6667	44.1978			21:50:00	0	179	101	85	1	169	107		91.7143	26.9909
ZT14	22:00:00	321	373	444	247	336	177			316.333	38.3577		ZT14	22:00:00	314	220	244						259.333	28.1977		ZT14	22:00:00	0	0	252	19	0	102	149		74.5714	37.0147
	22:10:00	329	284	381	346	305	239			314	20.2846			22:10:00	262	373	353						329.333	34.1581			22:10:00	71	1	0	9	0	0	11		13.1429	9.80143
	22:20:00	340	354	400	163	348	150			292.5	43.8754			22:20:00	367	55	334						252	98.9596			22:20:00	238	126	0	262	25	3	239		127.571	44.9862
	22:30:00	343	383	37	138	269	238			234.667	52.7084			22:30:00	343	365	3						237	117.172			22:30:00	57	272	147	278	110	5	9		125.429	43.1514
	22:40:00	384	309	377	339	328	239			329.333	21.5479			22:40:00	376	254	211						280.333	49.4177			22:40:00	0	168	236	42	194	15	297		136	44.2617
	22:50:00	292	174	348	314	105	220			242.167	37.7698			22:50:00	284	113	376						257.667	77.0548			22:50:00	2	68	31	185	33	151	179		92.7143	29.103
ZT15	23:00:00	200	208	354	341	219	90			235.333	40.2622		ZT15	23:00:00	314	265	354						311	25.7358		ZT15	23:00:00	341	278	202	286	329	279	209		274.857	20.1795
	23:10:00	204	331	306	340	276	179			272.667	27.4149			23:10:00	352	354	396						367.333	14.345			23:10:00	427	338	383	333	327	247	243		328.286	25.231
	23:20:00	106	231	360	117	237	136			197.833	39.8843			23:20:00	303	243	336						294	27.2213			23:20:00	403	346	418	275	379	358	302		354.429	19.6067
	23:30:00	348	148	242	185	332	239			249	32.2159			23:30:00	343	344	247						311.333	32.168			23:30:00	379	226	350	325	337	303	302		317.429	18.321
	23:40:00	243	214	213	228	195	117			201.667	18.1616			23:40:00	381	266	383						343.333	38.671			23:40:00	206	292	378	259	401	250	171		279.571	32.0289
	23:50:00	320	352	332	359	178	265			301	28.1141			23:50:00	182	247	428						285.667	73.5988			23:50:00	268	314	143	271	368	249	223		262.286	26.6849
Supplementary Fig. 5f
Wild-type		1	2	3	4	5	6	7	8	ave.	mean ± SEM
20 lx	light -	1634.33	2650.67	3147.33	3572.67	2752	3363.33	2960.67		2868.71	239.6
	light +	2242	3215	3151	3398	2806	3436	3872	3264	3173	170.104
100 lx	light -	2789.67	3062.67	2679	3407.67	3287	2949.33	3357.33	3291.33	3103	97.287
	light +	1742	2628	2574	1536	2828	3185	1906	1009	2176	261.815
400 lx	light -	3052	2899	2419.67	3484.67	3206.33	3190	2958		3029.95	125.238
	light +	1841	262	774	1162	907	1523	190		951.286	231.502
L-PGDS-KO		1	2	3	4	5	6	7	8	ave.	mean ± SEM
20 lx	light -	3349.67	2999.67	3672.67	1962	3004.33	1493.33			2746.94	343.416
	light +	3976	3689	3707	3002	3393	2428			3365.83	231.357
100 lx	light -	3641	3415.67	3998.33	2663	3316.67	3084.67	2381.33		3214.38	210.576
	light +	2704	2342	3000	2782	2844	1491	2150		2473.29	198.208
400 lx	light -	3434.33	3744	3983.33	2906.67	3373.33	2993	2521		3279.38	191.506
	light +	924	1100	1773	1595	1304	871	1560		1303.86	133.067
Supplementary Fig. 5g
Wild-type	1	2	3	4	5	6	7	8	ave.	mean ± SEM
20 lx	-37.1813	-21.2902	-0.116501	4.88897	-1.96221	-2.16056	-30.7814	-23.4338	-14.0046	5.66278
100 lx	37.5553	14.1924	3.91937	54.9252	13.9641	-7.99051	43.2288	69.3437	28.6423	9.46519
400 lx	39.6789	90.9624	68.0121	66.6539	71.7122	52.2571	93.5767		68.9791	7.30337
L-PGDS-KO	1	2	3	4	5	6	7	8	ave.	mean ± SEM
20 lx	-18.6984	-22.9803	-0.934834	-53.0071	-12.9369	-62.5893			-28.5245	9.8171
100 lx	25.7347	31.4336	24.9687	-4.46864	14.2513	51.6641	9.71445		21.8997	6.73161
400 lx	73.0952	70.6197	55.4895	59.9582	55.1376	74.1798	47.8784		62.3369	3.89757

[truncated: 1 more sheets: Supplementary Fig. 6]
